# Supplementary material for: The Capability to Undergo ACSL4-Mediated Ferroptosis Is Acquired During Brown-like Adipogenesis and Affected by Hypoxia
Source: Cells. 2025 Aug 13;14(16):1247. doi: 10.3390/cells14161247 (PMC12384742; doi:10.3390/cells14161247)
Supplement: Supplementary file 1 [file cells-14-01247-s001.zip]

Archive with 1 entries (1 files):
- cells-3790546-supplementary.pdf
